# Supplementary material for: Bioinformatics-Based Identification of Tumor Microenvironment-Related Prognostic Genes in Pancreatic Cancer
Source: Front Genet. 2021 Jun 30;12:632803. doi: 10.3389/fgene.2021.632803 (PMC8277941; doi:10.3389/fgene.2021.632803)
Supplement: Supplementary file 1 [file Data_Sheet_1.xlsx]

## Sheet: Sheet1
Supplementary Data 1. A gene list of stromal and immune signatures
Stromal signature		Immune signature
Gene	Description	Gene	Description
DCN	decorin [Source:HGNC Symbol;Acc:2705]	LCP2	lymphocyte cytosolic protein 2 (SH2 domain containing leukocyte protein of 76kDa) [Source:HGNC Symbol;Acc:6529]
PAPPA	pregnancy-associated plasma protein A, pappalysin 1 [Source:HGNC Symbol;Acc:8602]	LSP1	lymphocyte-specific protein 1 [Source:HGNC Symbol;Acc:6707]
SFRP4	secreted frizzled-related protein 4 [Source:HGNC Symbol;Acc:10778]	FYB	FYN binding protein [Source:HGNC Symbol;Acc:4036]
THBS2	thrombospondin 2 [Source:HGNC Symbol;Acc:11786]	PLEK	pleckstrin [Source:HGNC Symbol;Acc:9070]
LY86	lymphocyte antigen 86 [Source:HGNC Symbol;Acc:16837]	HCK	hemopoietic cell kinase [Source:HGNC Symbol;Acc:4840]
CXCL14	chemokine (C-X-C motif) ligand 14 [Source:HGNC Symbol;Acc:10640]	IL10RA	interleukin 10 receptor, alpha [Source:HGNC Symbol;Acc:5964]
FOXF1	forkhead box F1 [Source:HGNC Symbol;Acc:3809]	LILRB1	leukocyte immunoglobulin-like receptor, subfamily B (with TM and ITIM domains), member 1 [Source:HGNC Symbol;Acc:6605]
COL10A1	collagen, type X, alpha 1 [Source:HGNC Symbol;Acc:2185]	NCKAP1L	NCK-associated protein 1-like [Source:HGNC Symbol;Acc:4862]
ACTG2	actin, gamma 2, smooth muscle, enteric [Source:HGNC Symbol;Acc:145]	LAIR1	leukocyte-associated immunoglobulin-like receptor 1 [Source:HGNC Symbol;Acc:6477]
APBB1IP	amyloid beta (A4) precursor protein-binding, family B, member 1 interacting protein [Source:HGNC Symbol;Acc:17379]	NCF2	neutrophil cytosolic factor 2 [Source:HGNC Symbol;Acc:7661]
SH2D1A	SH2 domain containing 1A [Source:HGNC Symbol;Acc:10820]	CYBB	cytochrome b-245, beta polypeptide [Source:HGNC Symbol;Acc:2578]
SULF1	sulfatase 1 [Source:HGNC Symbol;Acc:20391]	PTPRC	protein tyrosine phosphatase, receptor type, C [Source:HGNC Symbol;Acc:9666]
MSR1	macrophage scavenger receptor 1 [Source:HGNC Symbol;Acc:7376]	IL7R	interleukin 7 receptor [Source:HGNC Symbol;Acc:6024]
C3AR1	complement component 3a receptor 1 [Source:HGNC Symbol;Acc:1319]	LAPTM5	lysosomal protein transmembrane 5 [Source:HGNC Symbol;Acc:29612]
FAP	fibroblast activation protein, alpha [Source:HGNC Symbol;Acc:3590]	CD53	CD53 molecule [Source:HGNC Symbol;Acc:1686]
PTGIS	prostaglandin I2 (prostacyclin) synthase [Source:HGNC Symbol;Acc:9603]	EVI2B	ecotropic viral integration site 2B [Source:HGNC Symbol;Acc:3500]
ITGBL1	integrin, beta-like 1 (with EGF-like repeat domains) [Source:HGNC Symbol;Acc:6164]	SLA	Src-like-adaptor [Source:HGNC Symbol;Acc:10902]
BGN	biglycan [Source:HGNC Symbol;Acc:1044]	ITGB2	integrin, beta 2 (complement component 3 receptor 3 and 4 subunit) [Source:HGNC Symbol;Acc:6155]
CXCL12	chemokine (C-X-C motif) ligand 12 [Source:HGNC Symbol;Acc:10672]	GIMAP4	GTPase, IMAP family member 4 [Source:HGNC Symbol;Acc:21872]
ECM2	extracellular matrix protein 2, female organ and adipocyte specific [Source:HGNC Symbol;Acc:3154]	MYO1F	myosin IF [Source:HGNC Symbol;Acc:7600]
FCGR2A	Fc fragment of IgG, low affinity IIa, receptor (CD32) [Source:HGNC Symbol;Acc:3616]	HCLS1	hematopoietic cell-specific Lyn substrate 1 [Source:HGNC Symbol;Acc:4844]
MS4A4A	membrane-spanning 4-domains, subfamily A, member 4 [Source:HGNC Symbol;Acc:13371]	MNDA	myeloid cell nuclear differentiation antigen [Source:HGNC Symbol;Acc:7183]
WISP1	WNT1 inducible signaling pathway protein 1 [Source:HGNC Symbol;Acc:12769]	IL2RG	interleukin 2 receptor, gamma [Source:HGNC Symbol;Acc:6010]
COL1A2	collagen, type I, alpha 2 [Source:HGNC Symbol;Acc:2198]	CD48	CD48 molecule [Source:HGNC Symbol;Acc:1683]
MS4A6A	membrane-spanning 4-domains, subfamily A, member 6A [Source:HGNC Symbol;Acc:13375]	AOAH	acyloxyacyl hydrolase (neutrophil) [Source:HGNC Symbol;Acc:548]
EDNRA	endothelin receptor type A [Source:HGNC Symbol;Acc:3179]	CCL5	chemokine (C-C motif) ligand 5 [Source:HGNC Symbol;Acc:10632]
VCAM1	vascular cell adhesion molecule 1 [Source:HGNC Symbol;Acc:12663]	LTB	lymphotoxin beta (TNF superfamily, member 3) [Source:HGNC Symbol;Acc:6711]
GPR124	G protein-coupled receptor 124 [Source:HGNC Symbol;Acc:17849]	GMFG	glia maturation factor, gamma [Source:HGNC Symbol;Acc:4374]
SCUBE2	signal peptide, CUB domain, EGF-like 2 [Source:HGNC Symbol;Acc:30425]	GIMAP6	GTPase, IMAP family member 6 [Source:HGNC Symbol;Acc:21918]
AIF1	allograft inflammatory factor 1 [Source:HGNC Symbol;Acc:352]	GZMK	granzyme K (granzyme 3; tryptase II) [Source:HGNC Symbol;Acc:4711]
HEPH	hephaestin [Source:HGNC Symbol;Acc:4866]	LST1	leukocyte specific transcript 1 [Source:HGNC Symbol;Acc:14189]
LUM	lumican [Source:HGNC Symbol;Acc:6724]	GPR65	G protein-coupled receptor 65 [Source:HGNC Symbol;Acc:4517]
PTGER3	prostaglandin E receptor 3 (subtype EP3) [Source:HGNC Symbol;Acc:9595]	LILRB2	leukocyte immunoglobulin-like receptor, subfamily B (with TM and ITIM domains), member 2 [Source:HGNC Symbol;Acc:6606]
RUNX1T1	runt-related transcription factor 1; translocated to, 1 (cyclin D-related) [Source:HGNC Symbol;Acc:1535]	WIPF1	WAS/WASL interacting protein family, member 1 [Source:HGNC Symbol;Acc:12736]
CDH5	cadherin 5, type 2 (vascular endothelium) [Source:HGNC Symbol;Acc:1764]	CD37	CD37 molecule [Source:HGNC Symbol;Acc:1666]
PIK3R5	phosphoinositide-3-kinase, regulatory subunit 5 [Source:HGNC Symbol;Acc:30035]	BIN2	bridging integrator 2 [Source:HGNC Symbol;Acc:1053]
RAMP3	receptor (G protein-coupled) activity modifying protein 3 [Source:HGNC Symbol;Acc:9845]	FCER1G	Fc fragment of IgE, high affinity I, receptor for; gamma polypeptide [Source:HGNC Symbol;Acc:3611]
LDB2	LIM domain binding 2 [Source:HGNC Symbol;Acc:6533]	IKZF1	IKAROS family zinc finger 1 (Ikaros) [Source:HGNC Symbol;Acc:13176]
COX7A1	cytochrome c oxidase subunit VIIa polypeptide 1 (muscle) [Source:HGNC Symbol;Acc:2287]	TYROBP	TYRO protein tyrosine kinase binding protein [Source:HGNC Symbol;Acc:12449]
EDIL3	EGF-like repeats and discoidin I-like domains 3 [Source:HGNC Symbol;Acc:3173]	FGL2	fibrinogen-like 2 [Source:HGNC Symbol;Acc:3696]
DDR2	discoidin domain receptor tyrosine kinase 2 [Source:HGNC Symbol;Acc:2731]	FLI1	Friend leukemia virus integration 1 [Source:HGNC Symbol;Acc:3749]
FCGR2B	Fc fragment of IgG, low affinity IIb, receptor (CD32) [Source:HGNC Symbol;Acc:3618]	IRF8	interferon regulatory factor 8 [Source:HGNC Symbol;Acc:5358]
LPPR4	Lipid phosphate phosphatase-related protein type 4 [Source:UniProtKB/Swiss-Prot;Acc:Q7Z2D5]	ARHGAP15	Rho GTPase activating protein 15 [Source:HGNC Symbol;Acc:21030]
COL15A1	collagen, type XV, alpha 1 [Source:HGNC Symbol;Acc:2192]	SH2B3	SH2B adaptor protein 3 [Source:HGNC Symbol;Acc:29605]
AOC3	amine oxidase, copper containing 3 (vascular adhesion protein 1) [Source:HGNC Symbol;Acc:550]	TNFRSF1B	tumor necrosis factor receptor superfamily, member 1B [Source:HGNC Symbol;Acc:11917]
ITIH3	inter-alpha (globulin) inhibitor H3 [Source:HGNC Symbol;Acc:6168]	DOCK2	dedicator of cytokinesis 2 [Source:HGNC Symbol;Acc:2988]
FMO1	flavin containing monooxygenase 1 [Source:HGNC Symbol;Acc:3769]	CD2	CD2 molecule [Source:HGNC Symbol;Acc:1639]
PRKG1	protein kinase, cGMP-dependent, type I [Source:HGNC Symbol;Acc:9414]	ARHGEF6	Rac/Cdc42 guanine nucleotide exchange factor (GEF) 6 [Source:HGNC Symbol;Acc:685]
PLXDC1	plexin domain containing 1 [Source:HGNC Symbol;Acc:20945]	CORO1A	coronin, actin binding protein, 1A [Source:HGNC Symbol;Acc:2252]
VSIG4	V-set and immunoglobulin domain containing 4 [Source:HGNC Symbol;Acc:17032]	LY96	lymphocyte antigen 96 [Source:HGNC Symbol;Acc:17156]
COL6A3	collagen, type VI, alpha 3 [Source:HGNC Symbol;Acc:2213]	LYZ	lysozyme [Source:HGNC Symbol;Acc:6740]
SGCD	sarcoglycan, delta (35kDa dystrophin-associated glycoprotein) [Source:HGNC Symbol;Acc:10807]	ITGAL	integrin, alpha L (antigen CD11A (p180), lymphocyte function-associated antigen 1; alpha polypeptide) [Source:HGNC Symbol;Acc:6148]
COL3A1	collagen, type III, alpha 1 [Source:HGNC Symbol;Acc:2201]	TNFAIP3	tumor necrosis factor, alpha-induced protein 3 [Source:HGNC Symbol;Acc:11896]
F13A1	coagulation factor XIII, A1 polypeptide [Source:HGNC Symbol;Acc:3531]	RNASE6	ribonuclease, RNase A family, k6 [Source:HGNC Symbol;Acc:10048]
OLFML1	olfactomedin-like 1 [Source:HGNC Symbol;Acc:24473]	TGFB1	transforming growth factor, beta 1 [Source:HGNC Symbol;Acc:11766]
IGSF6	immunoglobulin superfamily, member 6 [Source:HGNC Symbol;Acc:5953]	PSTPIP1	proline-serine-threonine phosphatase interacting protein 1 [Source:HGNC Symbol;Acc:9580]
COMP	cartilage oligomeric matrix protein [Source:HGNC Symbol;Acc:2227]	CST7	cystatin F (leukocystatin) [Source:HGNC Symbol;Acc:2479]
HGF	hepatocyte growth factor (hepapoietin A; scatter factor) [Source:HGNC Symbol;Acc:4893]	RGS1	regulator of G-protein signaling 1 [Source:HGNC Symbol;Acc:9991]
GIMAP5	GTPase, IMAP family member 5 [Source:HGNC Symbol;Acc:18005]	FGR	Gardner-Rasheed feline sarcoma viral (v-fgr) oncogene homolog [Source:HGNC Symbol;Acc:3697]
ABCA6	ATP-binding cassette, sub-family A (ABC1), member 6 [Source:HGNC Symbol;Acc:36]	SELL	selectin L [Source:HGNC Symbol;Acc:10720]
ITGAM	integrin, alpha M (complement component 3 receptor 3 subunit) [Source:HGNC Symbol;Acc:6149]	MICAL1	microtubule associated monoxygenase, calponin and LIM domain containing 1 [Source:HGNC Symbol;Acc:20619]
MAF	v-maf musculoaponeurotic fibrosarcoma oncogene homolog (avian) [Source:HGNC Symbol;Acc:6776]	TRAF3IP3	TRAF3 interacting protein 3 [Source:HGNC Symbol;Acc:30766]
ITM2A	integral membrane protein 2A [Source:HGNC Symbol;Acc:6173]	ITGA4	integrin, alpha 4 (antigen CD49D, alpha 4 subunit of VLA-4 receptor) [Source:HGNC Symbol;Acc:6140]
CLEC7A	C-type lectin domain family 7, member A [Source:HGNC Symbol;Acc:14558]	MAFB	v-maf musculoaponeurotic fibrosarcoma oncogene homolog B (avian) [Source:HGNC Symbol;Acc:6408]
ASPN	asporin [Source:HGNC Symbol;Acc:14872]	ARHGDIB	Rho GDP dissociation inhibitor (GDI) beta [Source:HGNC Symbol;Acc:679]
LRRC15	leucine rich repeat containing 15 [Source:HGNC Symbol;Acc:20818]	IL4R	interleukin 4 receptor [Source:HGNC Symbol;Acc:6015]
ERG	v-ets erythroblastosis virus E26 oncogene homolog (avian) [Source:HGNC Symbol;Acc:3446]	RHOH	ras homolog gene family, member H [Source:HGNC Symbol;Acc:686]
CD86	CD86 molecule [Source:HGNC Symbol;Acc:1705]	HLA-DPA1	major histocompatibility complex, class II, DP alpha 1 [Source:HGNC Symbol;Acc:4938]
TRAT1	T cell receptor associated transmembrane adaptor 1 [Source:HGNC Symbol;Acc:30698]	NKG7	natural killer cell group 7 sequence [Source:HGNC Symbol;Acc:7830]
COL8A2	collagen, type VIII, alpha 2 [Source:HGNC Symbol;Acc:2216]	NCF4	neutrophil cytosolic factor 4, 40kDa [Source:HGNC Symbol;Acc:7662]
TCF21	transcription factor 21 [Source:HGNC Symbol;Acc:11632]	LPXN	leupaxin [Source:HGNC Symbol;Acc:14061]
CD93	CD93 molecule [Source:HGNC Symbol;Acc:15855]	ITK	IL2-inducible T-cell kinase [Source:HGNC Symbol;Acc:6171]
CD163	CD163 molecule [Source:HGNC Symbol;Acc:1631]	SELPLG	selectin P ligand [Source:HGNC Symbol;Acc:10722]
GREM1	gremlin 1 [Source:HGNC Symbol;Acc:2001]	HLA-DPB1	major histocompatibility complex, class II, DP beta 1 [Source:HGNC Symbol;Acc:4940]
LMOD1	leiomodin 1 (smooth muscle) [Source:HGNC Symbol;Acc:6647]	CD3D	CD3d molecule, delta (CD3-TCR complex) [Source:HGNC Symbol;Acc:1673]
TLR2	toll-like receptor 2 [Source:HGNC Symbol;Acc:11848]	CD300A	CD300a molecule [Source:HGNC Symbol;Acc:19319]
ZEB2	zinc finger E-box binding homeobox 2 [Source:HGNC Symbol;Acc:14881]	IL2RB	interleukin 2 receptor, beta [Source:HGNC Symbol;Acc:6009]
C1QB	complement component 1, q subcomponent, B chain [Source:HGNC Symbol;Acc:1242]	ADCY7	adenylate cyclase 7 [Source:HGNC Symbol;Acc:238]
KCNJ8	potassium inwardly-rectifying channel, subfamily J, member 8 [Source:HGNC Symbol;Acc:6269]	PTGER4	prostaglandin E receptor 4 (subtype EP4) [Source:HGNC Symbol;Acc:9596]
KDR	kinase insert domain receptor (a type III receptor tyrosine kinase) [Source:HGNC Symbol;Acc:6307]	SRGN	serglycin [Source:HGNC Symbol;Acc:9361]
CD33	CD33 molecule [Source:HGNC Symbol;Acc:1659]	CD247	CD247 molecule [Source:HGNC Symbol;Acc:1677]
RASGRP3	RAS guanyl releasing protein 3 (calcium and DAG-regulated) [Source:HGNC Symbol;Acc:14545]	CCR7	chemokine (C-C motif) receptor 7 [Source:HGNC Symbol;Acc:1608]
TNFSF4	tumor necrosis factor (ligand) superfamily, member 4 [Source:HGNC Symbol;Acc:11934]	MSN	moesin [Source:HGNC Symbol;Acc:7373]
CCR1	chemokine (C-C motif) receptor 1 [Source:HGNC Symbol;Acc:1602]	ALOX5AP	arachidonate 5-lipoxygenase-activating protein [Source:HGNC Symbol;Acc:436]
CSF1R	colony stimulating factor 1 receptor [Source:HGNC Symbol;Acc:2433]	PTGER2	prostaglandin E receptor 2 (subtype EP2), 53kDa [Source:HGNC Symbol;Acc:9594]
BTK	Bruton agammaglobulinemia tyrosine kinase [Source:HGNC Symbol;Acc:1133]	RAC2	ras-related C3 botulinum toxin substrate 2 (rho family, small GTP binding protein Rac2) [Source:HGNC Symbol;Acc:9802]
MFAP5	microfibrillar associated protein 5 [Source:HGNC Symbol;Acc:29673]	GBP2	guanylate binding protein 2, interferon-inducible [Source:HGNC Symbol;Acc:4183]
MXRA5	matrix-remodelling associated 5 [Source:HGNC Symbol;Acc:7539]	VAV1	vav 1 guanine nucleotide exchange factor [Source:HGNC Symbol;Acc:12657]
ISLR	immunoglobulin superfamily containing leucine-rich repeat [Source:HGNC Symbol;Acc:6133]	CLEC2B	C-type lectin domain family 2, member B [Source:HGNC Symbol;Acc:2053]
ARHGAP28	Rho GTPase activating protein 28 [Source:HGNC Symbol;Acc:25509]	P2RY14	purinergic receptor P2Y, G-protein coupled, 14 [Source:HGNC Symbol;Acc:16442]
ZFPM2	zinc finger protein, multitype 2 [Source:HGNC Symbol;Acc:16700]	NFKBIA	nuclear factor of kappa light polypeptide gene enhancer in B-cells inhibitor, alpha [Source:HGNC Symbol;Acc:7797]
TLR7	toll-like receptor 7 [Source:HGNC Symbol;Acc:15631]	S100A9	S100 calcium binding protein A9 [Source:HGNC Symbol;Acc:10499]
ADAM12	ADAM metallopeptidase domain 12 [Source:HGNC Symbol;Acc:190]	IFI30	interferon, gamma-inducible protein 30 [Source:HGNC Symbol;Acc:5398]
OLFML2B	olfactomedin-like 2B [Source:HGNC Symbol;Acc:24558]	MFSD1	major facilitator superfamily domain containing 1 [Source:HGNC Symbol;Acc:25874]
ENPP2	ectonucleotide pyrophosphatase/phosphodiesterase 2 [Source:HGNC Symbol;Acc:3357]	RASSF2	Ras association (RalGDS/AF-6) domain family member 2 [Source:HGNC Symbol;Acc:9883]
CILP	cartilage intermediate layer protein, nucleotide pyrophosphohydrolase [Source:HGNC Symbol;Acc:1980]	TPP1	tripeptidyl peptidase I [Source:HGNC Symbol;Acc:2073]
SIGLEC1	sialic acid binding Ig-like lectin 1, sialoadhesin [Source:HGNC Symbol;Acc:11127]	RHOG	ras homolog gene family, member G (rho G) [Source:HGNC Symbol;Acc:672]
SPON2	spondin 2, extracellular matrix protein [Source:HGNC Symbol;Acc:11253]	CLEC4A	C-type lectin domain family 4, member A [Source:HGNC Symbol;Acc:13257]
PLXNC1	plexin C1 [Source:HGNC Symbol;Acc:9106]	GZMB	granzyme B (granzyme 2, cytotoxic T-lymphocyte-associated serine esterase 1) [Source:HGNC Symbol;Acc:4709]
ADAMTS5	ADAM metallopeptidase with thrombospondin type 1 motif, 5 [Source:HGNC Symbol;Acc:221]	PVRIG	poliovirus receptor related immunoglobulin domain containing [Source:HGNC Symbol;Acc:32190]
SAMSN1	SAM domain, SH3 domain and nuclear localization signals 1 [Source:HGNC Symbol;Acc:10528]	S100A8	S100 calcium binding protein A8 [Source:HGNC Symbol;Acc:10498]
CH25H	cholesterol 25-hydroxylase [Source:HGNC Symbol;Acc:1907]	CASP1	caspase 1, apoptosis-related cysteine peptidase (interleukin 1, beta, convertase) [Source:HGNC Symbol;Acc:1499]
COL14A1	collagen, type XIV, alpha 1 [Source:HGNC Symbol;Acc:2191]	BCL2A1	BCL2-related protein A1 [Source:HGNC Symbol;Acc:991]
EMCN	endomucin [Source:HGNC Symbol;Acc:16041]	HLA-E	major histocompatibility complex, class I, E [Source:HGNC Symbol;Acc:4962]
RGS4	regulator of G-protein signaling 4 [Source:HGNC Symbol;Acc:10000]	KLRB1	killer cell lectin-like receptor subfamily B, member 1 [Source:HGNC Symbol;Acc:6373]
PCDH12	protocadherin 12 [Source:HGNC Symbol;Acc:8657]	GNLY	granulysin [Source:HGNC Symbol;Acc:4414]
RARRES2	retinoic acid receptor responder (tazarotene induced) 2 [Source:HGNC Symbol;Acc:9868]	RAB27A	RAB27A, member RAS oncogene family [Source:HGNC Symbol;Acc:9766]
CD248	CD248 molecule, endosialin [Source:HGNC Symbol;Acc:18219]	IL18RAP	interleukin 18 receptor accessory protein [Source:HGNC Symbol;Acc:5989]
PDGFRB	platelet-derived growth factor receptor, beta polypeptide [Source:HGNC Symbol;Acc:8804]	TPST2	tyrosylprotein sulfotransferase 2 [Source:HGNC Symbol;Acc:12021]
C1QA	complement component 1, q subcomponent, A chain [Source:HGNC Symbol;Acc:1241]	EMP3	epithelial membrane protein 3 [Source:HGNC Symbol;Acc:3335]
COL5A3	collagen, type V, alpha 3 [Source:HGNC Symbol;Acc:14864]	GMIP	GEM interacting protein [Source:HGNC Symbol;Acc:24852]
IGF1	insulin-like growth factor 1 (somatomedin C) [Source:HGNC Symbol;Acc:5464]	LCK	lymphocyte-specific protein tyrosine kinase [Source:HGNC Symbol;Acc:6524]
SP140	SP140 nuclear body protein [Source:HGNC Symbol;Acc:17133]	IL32	interleukin 32 [Source:HGNC Symbol;Acc:16830]
TFEC	transcription factor EC [Source:HGNC Symbol;Acc:11754]	PTPRCAP	protein tyrosine phosphatase, receptor type, C-associated protein [Source:HGNC Symbol;Acc:9667]
TNN	tenascin N [Source:HGNC Symbol;Acc:22942]	LGALS9	lectin, galactoside-binding, soluble, 9 [Source:HGNC Symbol;Acc:6570]
ATP8B4	ATPase, class I, type 8B, member 4 [Source:HGNC Symbol;Acc:13536]	CCDC69	coiled-coil domain containing 69 [Source:HGNC Symbol;Acc:24487]
ZNF423	zinc finger protein 423 [Source:HGNC Symbol;Acc:16762]	SAMHD1	SAM domain and HD domain 1 [Source:HGNC Symbol;Acc:15925]
FRZB	frizzled-related protein [Source:HGNC Symbol;Acc:3959]	TAP1	transporter 1, ATP-binding cassette, sub-family B (MDR/TAP) [Source:HGNC Symbol;Acc:43]
SERPING1	serpin peptidase inhibitor, clade G (C1 inhibitor), member 1 [Source:HGNC Symbol;Acc:1228]	GBP1	guanylate binding protein 1, interferon-inducible [Source:HGNC Symbol;Acc:4182]
ENPEP	glutamyl aminopeptidase (aminopeptidase A) [Source:HGNC Symbol;Acc:3355]	CTSS	cathepsin S [Source:HGNC Symbol;Acc:2545]
CD14	CD14 molecule [Source:HGNC Symbol;Acc:1628]	GZMH	granzyme H (cathepsin G-like 2, protein h-CCPX) [Source:HGNC Symbol;Acc:4710]
DIO2	deiodinase, iodothyronine, type II [Source:HGNC Symbol;Acc:2884]	ADAM8	ADAM metallopeptidase domain 8 [Source:HGNC Symbol;Acc:215]
FPR1	formyl peptide receptor 1 [Source:HGNC Symbol;Acc:3826]	GLRX	glutaredoxin (thioltransferase) [Source:HGNC Symbol;Acc:4330]
IL18R1	interleukin 18 receptor 1 [Source:HGNC Symbol;Acc:5988]	PRF1	perforin 1 (pore forming protein) [Source:HGNC Symbol;Acc:9360]
HDC	histidine decarboxylase [Source:HGNC Symbol;Acc:4855]	CD69	CD69 molecule [Source:HGNC Symbol;Acc:1694]
TXNDC3	thioredoxin domain containing 3 (spermatozoa) [Source:HGNC Symbol;Acc:16473]	HLA-B	major histocompatibility complex, class I, B [Source:HGNC Symbol;Acc:4932]
PDE2A	phosphodiesterase 2A, cGMP-stimulated [Source:HGNC Symbol;Acc:8777]	HLA-DMA	major histocompatibility complex, class II, DM alpha [Source:HGNC Symbol;Acc:4934]
RSAD2	radical S-adenosyl methionine domain containing 2 [Source:HGNC Symbol;Acc:30908]	CD74	CD74 molecule, major histocompatibility complex, class II invariant chain [Source:HGNC Symbol;Acc:1697]
ITIH5	inter-alpha (globulin) inhibitor H5 [Source:HGNC Symbol;Acc:21449]	KLRK1	killer cell lectin-like receptor subfamily K, member 1 [Source:HGNC Symbol;Acc:18788]
FASLG	Fas ligand (TNF superfamily, member 6) [Source:HGNC Symbol;Acc:11936]	PTPRE	protein tyrosine phosphatase, receptor type, E [Source:HGNC Symbol;Acc:9669]
MMP3	matrix metallopeptidase 3 (stromelysin 1, progelatinase) [Source:HGNC Symbol;Acc:7173]	HLA-DRA	major histocompatibility complex, class II, DR alpha [Source:HGNC Symbol;Acc:4947]
NOX4	NADPH oxidase 4 [Source:HGNC Symbol;Acc:7891]	VNN2	vanin 2 [Source:HGNC Symbol;Acc:12706]
WNT2	wingless-type MMTV integration site family member 2 [Source:HGNC Symbol;Acc:12780]	TCIRG1	T-cell, immune regulator 1, ATPase, H+ transporting, lysosomal V0 subunit A3 [Source:HGNC Symbol;Acc:11647]
LRRC32	leucine rich repeat containing 32 [Source:HGNC Symbol;Acc:4161]	RABGAP1L	RAB GTPase activating protein 1-like [Source:HGNC Symbol;Acc:24663]
CXCL9	chemokine (C-X-C motif) ligand 9 [Source:HGNC Symbol;Acc:7098]	CSTA	cystatin A (stefin A) [Source:HGNC Symbol;Acc:2481]
ODZ4	odz, odd Oz/ten-m homolog 4 (Drosophila) [Source:HGNC Symbol;Acc:29945]	ZAP70	zeta-chain (TCR) associated protein kinase 70kDa [Source:HGNC Symbol;Acc:12858]
FBLN2	fibulin 2 [Source:HGNC Symbol;Acc:3601]	HLA-F	major histocompatibility complex, class I, F [Source:HGNC Symbol;Acc:4963]
EGFL6	EGF-like-domain, multiple 6 [Source:HGNC Symbol;Acc:3235]	HLA-G	major histocompatibility complex, class I, G [Source:HGNC Symbol;Acc:4964]
IL1B	interleukin 1, beta [Source:HGNC Symbol;Acc:5992]	CD52	CD52 molecule [Source:HGNC Symbol;Acc:1804]
SPON1	spondin 1, extracellular matrix protein [Source:HGNC Symbol;Acc:11252]	CD302	CD302 molecule [Source:HGNC Symbol;Acc:30843]
CD200	CD200 molecule [Source:HGNC Symbol;Acc:7203]	CD27	CD27 molecule [Source:HGNC Symbol;Acc:11922]
